# Supplementary material for: Optimization Strategies to Adapt Sheep Breeding Programs to Pasture-Based Production Environments: A Simulation Study
Source: Animals (Basel). 2023 Nov 10;13(22):3476. doi: 10.3390/ani13223476 (PMC10668732; doi:10.3390/ani13223476)
Supplement: Supplementary file 1 [file animals-13-03476-s001.zip]

Archive with 2 entries (2 files):
- SimulationScript.R
- Supplementary_Tables_Figures.pdf
